# Supplementary material for: Assessment of Biological Properties of Recombinant Lumpy Skin Disease Viruses with Deletions of Immunomodulatory Genes
Source: Viruses. 2025 Oct 19;17(10):1390. doi: 10.3390/v17101390 (PMC12567934; doi:10.3390/v17101390)
Supplement: Supplementary file 1 [file viruses-17-01390-s001.zip]

Archive with 4 entries (4 files):
- Supplementary File S1.pptx
- Supplementary File S2.xlsx
- Supplementary File S3.xlsx
- Supplementary File S4.xlsx
