# Supplementary material for: Assessment of Biological Properties of Recombinant Lumpy Skin Disease Viruses with Deletions of Immunomodulatory Genes
Source: Viruses. 2025 Oct 19;17(10):1390. doi: 10.3390/v17101390 (PMC12567934; doi:10.3390/v17101390)
Supplement: Supplementary file 1 [file viruses-17-01390-s001.zip › Supplementary File S2.xlsx]

## Sheet: titers, LT
		Atyrau/KZ			Atyrau-J(IL-18)			Atyrau-B			Atyrau-5			Atyrau-5J(IL-18)			Atyrau-BJ(IL-18)
	Hours	At			At-J			At-B			At-5			At-5J			At-BJ
	6	4	4.5	4	2	2.5	2	3.5	3	2	2.5	2.75	1.75	2.5	3	2.5	2.5	2.75	2.75
	12	4.25	4	4.5	2.5	2.5	1.75	3.75	3.75	2.5	3	3	2.5	3	3	3	3.25	3.5	3.5
	24	4.75	4.25	4	2.25	2.25	2.5	3.5	3.75	3.75	3.5	3.5	2.5	3.5	3	3.75	3.5	3.25	3.5
	36	4	4.5	4.75	2	2	2.5	3.75	3.5	4	3.25	3.75	4	4	4.5	4	3.5	3.5	3.25
	48	5.25	4.75	4.75	2.5	2.5	1.5	4	4	4	4	4.5	4.5	4.5	4	4	4	3.75	4
	60	5.75	5.25	5.75	3	2.75	2.5	5	4.75	4.5	4.5	4	4.25	4.5	4	4.75	4.5	4	4.75
	72	6.5	5.5	6.25	3	3.75	3.75	5.5	5.5	6.5	5	5.75	5.5	4	4.75	4.5	4.75	5	4.75
	84	6	6.25	6.25	3.75	3.25	3.5	6.75	6.75	6.25	5.75	5.5	5.75	4.75	4.75	4.75	5.5	5.75	5.25
	96	7.5	7.5	6.75	4.5	5.25	4.25	7	6.75	6.75	6.25	6.25	6.5	5.75	5.5	5.75	5.5	6	6
	108	7.5	7.75	7	5.75	5.75	5.5	7	6.75	7.5	6.75	6.5	6.5	6	6	6	6.5	6	6
	120	7	7	7.25	6	6	6.25	6.5	7	7	7.5	6.75	7	5.75	5.75	5	6.5	6	6
	132	6	6.25	6	5	4.5	5	5	5	4.5	5.75	5.75	6	5	5	4.5	5.5	5.75	5.75
	144	5.5	5	5	4.5	4.5	4	4	4	3.75	4.5	4	4.75	4	4.5	4	5	4.75	4.75	*
	6	4.16667			2.16667			2.83333			2.33333			2.66667			2.66667
	12	4.25			2.25			3.33333			2.83333			3			3.41667
	24	4.33333			2.33333			3.66667			3.16667			3.41667			3.41667
	36	4.41667			2.16667			3.75			3.66667			4.16667			3.41667
	48	4.91667			2.16667			4			4.33333			4.16667			3.91667
	60	5.58333			2.75			4.75			4.25			4.41667			4.41667
	72	6.08333			3.5			5.83333			5.41667			4.41667			4.83333
	84	6.16667			3.5			6.58333			5.66667			4.75			5.5
	96	7.25			4.66667			6.83333			6.33333			5.66667			5.83333
	108	7.41667	0.311805	SD	5.66667	0.117851	SD	7.08333	0.311805	SD	6.58333	0.117851	SD	6	0	SD	6.16667	0.235702	SD
	120	7.08333	3	count	6.08333	3	count	6.83333	3	count	7.08333	3	count	5.5	3	count	6.16667	3	count
	132	6.08333	0.180021	SEM	4.83333	0.0680414	SEM	4.83333	0.180021	SEM	5.83333	0.0680414	SEM	4.83333	0	SEM	5.66667	0.136083	SEM
	144	5.16667			4.33333			3.91667			4.41667			4.16667			4.83333

## Sheet: titers, Vero
		Atyrau/KZ			Atyrau-J(IL-18)			Atyrau-B			Atyrau-5			Atyrau-5J(IL-18)			Atyrau-BJ(IL-18)
	Hours	At			At-J			At-B			At-5			At-5J			At-BJ
	6	2.75	2.75	3.25	1.5	1.5	1.5	3.25	2.75	2.75	3.25	2.5	2.5	1.5	1.5	1.5	1.5	1.5	1.5
	12	2.5	2.5	3	2	1.75	1.5	2.5	2.5	2.5	4	3.75	3.75	1.5	1.75	1.75	1.5	1.5	1.5
	24	3	3	3	1.5	1.5	1.5	2.5	2.75	2.5	3.25	3.25	3.25	1.75	1.5	1.75	1.5	1.5	1.5
	36	3.5	3.25	3.5	1.25	1.5	1.5	3.25	3.25	3.5	3.25	3.5	3.75	1.75	1.5	1.5	1.5	1.5	1.5
	48	4.25	3.75	4.25	1.5	1.75	1.5	3.75	4	4	3.75	4	3.75	1.5	1.5	1.5	1.5	1.5	1.5
	60	4.25	4.25	4	1.5	2	1.5	4	4.5	4.5	3.75	4.5	4	2.25	2	2	1.75	1.75	1.5
	72	5	5.5	5.25	1.75	1.75	2	5.25	5.5	5.5	4.75	4.5	4.5	2	2	2	2.5	2.5	2
	84	5.75	6	5.75	2	2.5	2.25	5.25	5.5	5.5	4.25	4.25	4.5	2.5	2.25	2.5	2	2	2.25
	96	7	7.5	7	2.5	2.75	2.5	5.75	5.25	5.5	4.75	5.25	5	2.75	2.75	2.5	2.5	3	2.75
	108	7	7.5	7	4	3.5	3.75	5.5	5.5	5.5	5.5	5.75	6	3.25	3.5	3.25	3	3.25	2.75
	120	5.5	6	5.75	3.5	3	3	5	5	5	4.75	5.25	5	3.75	3.75	4	2.5	2.5	2.5
	132	5	5.25	5.25	3.25	3	3	4.75	4.75	5.25	5.5	5.5	5	3.75	3.25	3.25	2	2	2.25
	144	4.5	4.75	5	3	2.75	3	4	4.25	4	4.5	4.25	4.5	2.75	2.75	2.75	2	2	2
	6	2.91667			1.5			2.91667			2.75			1.5			1.5
	12	2.66667			1.75			2.5			3.83333			1.66667			1.5
	24	3			1.5			2.58333			3.25			1.66667			1.5
	36	3.41667			1.41667			3.33333			3.5			1.58333			1.5
	48	4.08333			1.58333			3.91667			3.83333			1.5			1.5
	60	4.16667			1.66667			4.33333			4.08333			2.08333			1.66667
	72	5.25			1.83333			5.41667			4.58333			2			2.33333
	84	5.83333			2.25			5.41667			4.33333			2.41667			2.08333
	96	7.16667			2.58333			5.5			5			2.66667			2.75
	108	7.16667	0.235702	SD	3.75	0.204124	SD	5.5	0	SD	5.75	0.204124	SD	3.33333	0.117851	SD	3	0.204124	SD
	120	5.75	3	count	3.16667	3	count	5	3	count	5	3	count	3.83333	3	count	2.5	3	count
	132	5.16667	0.136083	SEM	3.08333	0.117851	SEM	4.91667	0	SEM	5.33333	0.117851	SEM	3.41667	0.0680414	SEM	2.08333	0.117851	SEM
	144	4.75			2.91667			4.08333			4.41667			2.75			2
