# Supplementary material for: Assessment of Biological Properties of Recombinant Lumpy Skin Disease Viruses with Deletions of Immunomodulatory Genes
Source: Viruses. 2025 Oct 19;17(10):1390. doi: 10.3390/v17101390 (PMC12567934; doi:10.3390/v17101390)
Supplement: Supplementary file 1 [file viruses-17-01390-s001.zip › Supplementary File S3.xlsx]

## Sheet: OW ANOVA, LT
At vs At-J
	hours	p-value	F	effect size	η2
	6	0.00105756	72.0001	4.24	0.95	the difference between the sample averages of some groups is big enough to be statistically significant
	12	0.00227843	47.9999	3.46	0.92	the difference between the sample averages of some groups is big enough to be statistically significant
	24	0.00105756	72	4.24	0.95	the difference between the sample averages of some groups is big enough to be statistically significant
	36	0.00123882	66.2728	4.07	0.94	the difference between the sample averages of some groups is big enough to be statistically significant
	48	0.00179791	54.45	3.69	0.93	the difference between the sample averages of some groups is big enough to be statistically significant
	60	0.000211397	165.143	6.43	0.98	the difference between the sample averages of some groups is big enough to be statistically significant
	72	0.00271652	43.6818	3.3	0.92	the difference between the sample averages of some groups is big enough to be statistically significant
	84	8.92168e-05	256	8	0.98	the difference between the sample averages of some groups is big enough to be statistically significant
	96	0.00271652	43.6818	3.3	0.92	the difference between the sample averages of some groups is big enough to be statistically significant
	108	0.00175661	55.125	3.71	0.93	the difference between the sample averages of some groups is big enough to be statistically significant
	120	0.00105758	71.9996	4.24	0.95	the difference between the sample averages of some groups is big enough to be statistically significant
	132	0.00257026	45	3.35	0.92	the difference between the sample averages of some groups is big enough to be statistically significant
	144	0.02411	12.5	1.77	0.76	the difference between the sample averages of some groups is big enough to be statistically significant
At vs At-B
	hours	p-value	F	effect size	η2
	6	0.0474206	8	1.41	0.67	the difference between the sample averages of some groups is big enough to be statistically significant
	12	0.106166	4.32143	1.04	0.52	the difference between the sample averages of all groups is not big enough to be statistically significant
	24	0.0474207	7.99999	1.41	0.67	the difference between the sample averages of some groups is big enough to be statistically significant
	36	0.0646767	6.40001	1.26	0.62	the difference between the sample averages of all groups is not big enough to be statistically significant
	48	0.122701	3.44234	0.83	0.41	the difference between the sample averages of all groups is not big enough to be statistically significant
	60	0.0194418	14.2857	1.89	0.78	the difference between the sample averages of some groups is big enough to be statistically significant
	72	0.607167	0.310345	0.28	0.072	the difference between the sample averages of all groups is not big enough to be statistically significant
	84	0.0890097	4.99998	1.12	0.56	the difference between the sample averages of all groups is not big enough to be statistically significant
	96	0.189004	2.5	0.79	0.38	the difference between the sample averages of all groups is not big enough to be statistically significant
	108	0.34527	1.14286	0.53	0.22	the difference between the sample averages of all groups is not big enough to be statistically significant
	120	0.250815	1.8	0.67	0.31	the difference between the sample averages of all groups is not big enough to be statistically significant
	132	0.00257026	45	3.35	0.92	the difference between the sample averages of some groups is big enough to be statistically significant
	144	0.00257026	44.9999	3.35	0.92	the difference between the sample averages of some groups is big enough to be statistically significant
At vs At-5
	hours	p-value	F	effect size	η2
	6	0.00594208	28.4707	2.67	0.88	the difference between the sample averages of some groups is big enough to be statistically significant
	12	0.00301638	41.2858	3.21	0.91	the difference between the sample averages of some groups is big enough to be statistically significant
	24	0.043278	8.52174	1.46	0.68	the difference between the sample averages of some groups is big enough to be statistically significant
	36	0.073926	5.78572	1.2	0.59	the difference between the sample averages of all groups is not big enough to be statistically significant
	48	0.0685868	6.12502	1.24	0.6	the difference between the sample averages of all groups is not big enough to be statistically significant
	60	0.00377202	36.5714	3.02	0.9	the difference between the sample averages of some groups is big enough to be statistically significant
	72	0.148148	3.2	0.89	0.44	the difference between the sample averages of all groups is not big enough to be statistically significant
	84	0.0132357	17.9999	2.12	0.82	the difference between the sample averages of some groups is big enough to be statistically significant
	96	0.025386	12.1	1.74	0.75	the difference between the sample averages of some groups is big enough to be statistically significant
	108	0.02411	12.5	1.77	0.76	the difference between the sample averages of some groups is big enough to be statistically significant
	120	1	0	small	0	the difference between the sample averages of all groups is not big enough to be statistically significant
	132	0.101192	4.49997	1.06	0.53	the difference between the sample averages of all groups is not big enough to be statistically significant
	144	0.0533382	7.36365	1.36	0.65	the difference between the sample averages of all groups is not big enough to be statistically significant,
At-J vs At-5J
	hours	p-value	F	effect size	η2
	6	0.101191	4.5	1.06	0.53	the difference between the sample averages of all groups is not big enough to be statistically significant,
	12	0.226064	1.90476	0.62	0.28	the difference between the sample averages of all groups is not big enough to be statistically significant,
	24	0.010059	21.125	2.3	0.84	the difference between the sample averages of some groups is big enough to be statistically significant
	36	0.41686	0.81818	0.45	0.17	the difference between the sample averages of all groups is not big enough to be statistically significant
	48	0.03347	10.125	1.59	0.72	the difference between the sample averages of some groups is big enough to be statistically significant
	60	0.013465	17.8182	2.11	0.82	the difference between the sample averages of some groups is big enough to be statistically significant
	72	0.011056	20	2.24	0.83	the difference between the sample averages of some groups is big enough to be statistically significant
	84	0.000978	75	4.33	0.95	the difference between the sample averages of some groups is big enough to be statistically significant
	96	0.0326779	10.2857	1.6	0.72	the difference between the sample averages of some groups is big enough to be statistically significant
	108	0.3617	0.974	0.4	0.14	the difference between the sample averages of all groups is not big enough to be statistically significant
	120	0.09126	4.89998	1.11	0.55	the difference between the sample averages of all groups is not big enough to be statistically significant
	132	0.331926	1.11361	0.43	0.16	the difference between the sample averages of all groups is not big enough to be statistically significant
	144	0.5185	0.49999	0.35	0.11	the difference between the sample averages of all groups is not big enough to be statistically significant
At-J vs At-BJ
	hours	p-value	F	effect size	η2
	6	0.05504	7.19999	1.34	0.64	the difference between the sample averages of all groups is not big enough to be statistically significant
	12	0.0114469	19.6	2.21	0.83	the difference between the sample averages of some groups is big enough to be statistically significant
	24	0.0007779	84.4995	4.6	0.95	the difference between the sample averages of some groups is big enough to be statistically significant
	36	0.013235	18	2.12	0.82	the difference between the sample averages of some groups is big enough to be statistically significant
	48	0.0058206	28.8	2.68	0.88	the difference between the sample averages of some groups is big enough to be statistically significant
	60	0.01346	17.8182	2.11	0.82	the difference between the sample averages of some groups is big enough to be statistically significant
	72	0.01601	16.0714	2	0.8	the difference between the sample averages of some groups is big enough to be statistically significant
	84	0.0006081	96	4.9	0.96	the difference between the sample averages of some groups is big enough to be statistically significant
	96	0.02739	11.5294	1.7	0.74	the difference between the sample averages of some groups is big enough to be statistically significant
	108	0.05504	7.19999	1.34	0.64	the difference between the sample averages of all groups is not big enough to be statistically significant
	120	0.6778	0.2	0.22	0.048	the difference between the sample averages of all groups is not big enough to be statistically significant
	132	0.12615	3.15254	0.72	0.34	the difference between the sample averages of all groups is not big enough to be statistically significant
	144	0.05504	7.19999	1.34	0.64	the difference between the sample averages of all groups is not big enough to be statistically significant
At vs At-5J
	hours	p-value	F	effect size	η2
	6	0.00312558	40.5	3.18	0.91	the difference between the sample averages of some groups is big enough to be statistically significant
	12	0.0017404	55.3956	3.72	0.93	the difference between the sample averages of some groups is big enough to be statistically significant
	24	0.0423945	8.64286	1.47	0.68	the difference between the sample averages of some groups is big enough to be statistically significant
	36	0.41686	0.8181	0.45	0.17	the difference between the sample averages of all groups is not big enough to be statistically significant
	48	0.033471	10.125	1.59	0.72	the difference between the sample averages of some groups is big enough to be statistically significant
	60	0.013465	17.8181	2.11	0.82	the difference between the sample averages of some groups is big enough to be statistically significant
	72	0.011056	20	2.24	0.83	the difference between the sample averages of some groups is big enough to be statistically significant
	84	0.00021	161.999	6.36	0.98	the difference between the sample averages of some groups is big enough to be statistically significant
	96	0.0038	36.099	3	0.9	the difference between the sample averages of some groups is big enough to be statistically significant
	108	0.011446	19.6	2.21	0.83	the difference between the sample averages of some groups is big enough to be statistically significant
	120	0.0038628	36.0999	3	0.9	the difference between the sample averages of some groups is big enough to be statistically significant
	132	0.00257026	44.9999	3.35	0.92	the difference between the sample averages of some groups is big enough to be statistically significant
	144	0.01323	18	2.12	0.82	the difference between the sample averages of some groups is big enough to be statistically significant
At vs At-BJ
	hours	p-value	F	effect size	η2
	6	0.00129298	64.8	4.02	0.94	the difference between the sample averages of some groups is big enough to be statistically significant
	12	0.00749046	24.9999	2.5	0.86	the difference between the sample averages of some groups is big enough to be statistically significant
	24	0.017704	15.125	1.94	0.79	the difference between the sample averages of some groups is big enough to be statistically significant
	36	0.013235	18	2.12	0.82	the difference between the sample averages of some groups is big enough to be statistically significant
	48	0.00582	28.8	2.68	0.88	the difference between the sample averages of some groups is big enough to be statistically significant
	60	0.013465	17.8182	2.11	0.82	the difference between the sample averages of some groups is big enough to be statistically significant
	72	0.0160109	16.0714	2	0.8	the difference between the sample averages of some groups is big enough to be statistically significant
	84	0.01613	16	2	0.8	the difference between the sample averages of some groups is big enough to be statistically significant
	96	0.0092	22.23	2.36	0.85	the difference between the sample averages of some groups is big enough to be statistically significant
	108	0.01063	20.4546	2.26	0.84	the difference between the sample averages of some groups is big enough to be statistically significant
	120	0.007933	24.2	2.46	0.86	the difference between the sample averages of some groups is big enough to be statistically significant
	132	0.02411	12.4999	1.77	0.76	the difference between the sample averages of some groups is big enough to be statistically significant
	144	0.14814	3.20001	0.89	0.44	the difference between the sample averages of all groups is not big enough to be statistically significant
At-B vs At-BJ
	hours	p-value	F	effect size	η2
	6	0.729183	0.13793	0.19	0.033	difference between the sample averages of all groups is not big enough to be statistically significant,
	12	1	0	small	0	the difference between the sample averages of all groups is not big enough to be statistically significant,
	24	0.101192	4.49997	1.06	0.53	the difference between the sample averages of all groups is not big enough to be statistically significant,
	36	0.116117	3.99999	1	0.5	the difference between the sample averages of all groups is not big enough to be statistically significant,
	48	0.373904	0.999986	0.5	0.2	the difference between the sample averages of all groups is not big enough to be statistically significant,
	60	0.274577	1.6	0.63	0.29	the difference between the sample averages of all groups is not big enough to be statistically significant
	72	0.0436594	8.47059	1.46	0.68	the difference between the sample averages of some groups is big enough to be statistically significant
	84	0.0079662	24.1429	2.46	0.86	the difference between the sample averages of some groups is big enough to be statistically significant
	96	0.00582069	28.8	2.68	0.88	the difference between the sample averages of some groups is big enough to be statistically significant
	108	0.0294713	11	1.66	0.73	the difference between the sample averages of some groups is big enough to be statistically significant
	120	0.0474207	7.99999	1.41	0.67	the difference between the sample averages of some groups is big enough to be statistically significant
	132	0.0110565	20	2.24	0.83	the difference between the sample averages of some groups is big enough to be statistically significant,
	144	0.0014731	60.4995	3.89	0.94	the difference between the sample averages of some groups is big enough to be statistically significant,
At-5 vs At-5J
	hours	p-value	F	effect size	η2
	6	0.3869	0.94118	0.49	0.19	the difference between the sample averages of all groups is not big enough to be statistically significant
	12	0.373	1	0.5	0.2	the difference between the sample averages of all groups is not big enough to be statistically significant
	24	0.5655	0.3913	0.31	0.089	the difference between the sample averages of all groups is not big enough to be statistically significant
	36	0.1447	3.27273	0.9	0.45	the difference between the sample averages of all groups is not big enough to be statistically significant
	48	0.518	0.4999	0.35	0.11	the difference between the sample averages of all groups is not big enough to be statistically significant
	60	0.5614	0.4	0.32	0.091	the difference between the sample averages of all groups is not big enough to be statistically significant
	72	0.03267	10.2857	1.6	0.72	the difference between the sample averages of some groups is big enough to be statistically significant
	84	0.0003881	120.999	5.5	0.97	the difference between the sample averages of some groups is big enough to be statistically significant
	96	0.00481275	31.9997	2.83	0.89	the difference between the sample averages of some groups is big enough to be statistically significant
	108	0.002192	48.999	3.5	0.92	the difference between the sample averages of some groups is big enough to be statistically significant
	120	0.00897	22.5624	2.37	0.85	the difference between the sample averages of some groups is big enough to be statistically significant
	132	0.0058206	28.7999	2.68	0.88	the difference between the sample averages of some groups is big enough to be statistically significant
	144	0.41686	0.818183	0.45	0.17	the difference between the sample averages of all groups is not big enough to be statistically significant

## Sheet: OW ANOVA, LT HM
LT cells	η2																p-value
Hours	6	12	24	36	48	60	72	84	96	108	120	132	144				6	12	24	36	48	60	72	84	96	108	120	132	144
At vs At-J	0.95	0.92	0.95	0.94	0.93	0.98	0.92	0.98	0.92	0.93	0.95	0.92	0.76			0	0.00105756	0.00227843	0.00105756	0.00123882	0.00179791	0.000211397	0.00271652	8.92168e-05	0.00271652	0.00175661	0.00105758	0.00257026	0.02411			0.05
At vs At-B	0.67	0.52	0.67	0.62	0.41	0.78	0.072	0.56	0.38	0.22	0.31	0.92	0.92				0.0474206	0.106166	0.0474207	0.0646767	0.122701	0.0194418	0.607167	0.0890097	0.189004	0.34527	0.250815	0.00257026	0.00257026
At vs At-5	0.88	0.91	0.68	0.59	0.6	0.9	0.44	0.82	0.75	0.76	0	0.53	0.65				0.00594208	0.00301638	0.043278	0.073926	0.0685868	0.00377202	0.148148	0.0132357	0.025386	0.02411	1	0.101192	0.0533382
At-J vs At-5J	0.53	0.28	0.84	0.17	0.72	0.82	0.83	0.95	0.72	0.14	0.55	0.16	0.11				0.101191	0.226064	0.010059	0.41686	0.03347	0.013465	0.011056	0.000978	0.0326779	0.3617	0.09126	0.331926	0.5185
At-J vs At-BJ	0.64	0.83	0.95	0.82	0.88	0.82	0.8	0.96	0.74	0.64	0.048	0.34	0.64				0.05504	0.0114469	0.0007779	0.013235	0.0058206	0.01346	0.01601	0.0006081	0.02739	0.05504	0.6778	0.12615	0.05504
At-B vs At-BJ	0.033	0	0.53	0.5	0.2	0.29	0.68	0.86	0.88	0.73	0.67	0.83	0.94				0.729183	1	0.101192	0.116117	0.373904	0.274577	0.0436594	0.0079662	0.00582069	0.0294713	0.0474207	0.0110565	0.0014731
At-5 vs At-5J	0.19	0.2	0.089	0.45	0.11	0.091	0.72	0.97	0.89	0.92	0.85	0.88	0.17			1	0.3869	0.373	0.5655	0.1447	0.518	0.5614	0.03267	0.0003881	0.00481275	0.002192	0.00897	0.0058206	0.41686			1

## Sheet: OW ANOVA, Vero
At vs At-J
	hours	p-value	F	effect size	η2
	6	0.00105058	72.2501	4.25	0.95	the difference between the sample averages of some groups is big enough to be statistically significant
	12	0.0141726	17.2857	2.08	0.81	the difference between the sample averages of some groups is big enough to be statistically significant
	24	4.52027e-05	360.998	9.05	0.99	the difference between the sample averages of some groups is big enough to be statistically significant
	36	7.06943e-05	287.998	8.49	0.99	the difference between the sample averages of some groups is big enough to be statistically significant
	48	0.000178521	180	6.71	0.98	the difference between the sample averages of some groups is big enough to be statistically significant
	60	0.000178521	180	6.71	0.98	the difference between the sample averages of some groups is big enough to be statistically significant
	72	3.3441e-05	420.249	10.25	0.99	the difference between the sample averages of some groups is big enough to be statistically significant
	84	2.76797e-05	462.249	27668	0.99	the difference between the sample averages of some groups is big enough to be statistically significant
	96	1.62133e-05	605	12.3	0.99	the difference between the sample averages of some groups is big enough to be statistically significant
	108	0.000101216	240.143	7.75	0.98	the difference between the sample averages of some groups is big enough to be statistically significant
	120	0.000303459	137.286	5.86	0.97	the difference between the sample averages of some groups is big enough to be statistically significant
	132	6.01516e-05	312.498	8.84	0.99	the difference between the sample averages of some groups is big enough to be statistically significant
	144	0.000388173	121	5.5	0.97	the difference between the sample averages of some groups is big enough to be statistically significant
At vs At-B
	hours	p-value	F	effect size	η2
	6	1	0	0	0	the difference between the sample averages of all groups is not big enough to be statistically significant
	12	0.3739	1.00001	0.5	0.2	the difference between the sample averages of all groups is not big enough to be statistically significant
	24	0.0132357	17.9999	2.12	0.82	the difference between the sample averages of some groups is big enough to be statistically significant
	36	0.518517	0.500005	0.35	0.11	the difference between the sample averages of all groups is not big enough to be statistically significant
	48	0.42165	0.799993	0.45	0.17	the difference between the sample averages of all groups is not big enough to be statistically significant
	60	0.42165	0.799993	0.45	0.17	the difference between the sample averages of all groups is not big enough to be statistically significant
	72	0.3739	1	0.5	0.2	the difference between the sample averages of all groups is not big enough to be statistically significant
	84	0.0241105	12.4999	1.77	0.76	the difference between the sample averages of some groups is big enough to be statistically significant
	96	0.00164129	57.1429	3.78	0.93	the difference between the sample averages of some groups is big enough to be statistically significant
	108	0.000562002	100	5	0.96	the difference between the sample averages of some groups is big enough to be statistically significant
	120	0.00653338	27	2.6	0.87	the difference between the sample averages of some groups is big enough to be statistically significant
	132	0.250815	1.8	0.67	0.31	the difference between the sample averages of all groups is not big enough to be statistically significant
	144	0.0161301	16	2	0.8	the difference between the sample averages of some groups is big enough to be statistically significant
At vs At-5
	hours	p-value	F	effect size	η2
	6	0.608653	0.307693	0.28	0.071	the difference between the sample averages of all groups is not big enough to be statistically significant
	12	0.00331977	39,20	3.13	0.91	the difference between the sample averages of some groups is big enough to be statistically significant
	24	0.116117	3.99999	1	0.5	the difference between the sample averages of all groups is not big enough to be statistically significant
	36	0.643331	0.249998	0.25	0.059	the difference between the sample averages of all groups is not big enough to be statistically significant
	48	0.250815	1.8	0.67	0.31	the difference between the sample averages of all groups is not big enough to be statistically significant
	60	0.741519	0.125002	0.18	0.03	the difference between the sample averages of all groups is not big enough to be statistically significant
	72	0.0161301	16	2	0.8	the difference between the sample averages of some groups is big enough to be statistically significant
	84	0.000219514	161.999	6.36	0.98	the difference between the sample averages of some groups is big enough to be statistically significant
	96	0.000601245	96.5715	4.91	0.96	the difference between the sample averages of some groups is big enough to be statistically significant
	108	0.00301638	41.2858	3.21	0.91	the difference between the sample averages of some groups is big enough to be statistically significant
	120	0.0213116	13.5	1.84	0.77	the difference between the sample averages of some groups is big enough to be statistically significant
	132	0.42165	0.799993	0.45	0,17	the difference between the sample averages of all groups is not big enough to be statistically significant
	144	0.116117	3.99999	1	0.5	the difference between the sample averages of all groups is not big enough to be statistically significant
At-J vs At-5J
	hours	p-value	F	effect size	η2
	6	0.373904	0.999986	0.5	0.2	the difference between the sample averages of all groups is not big enough to be statistically significant
	12	0.643331	0.249998	0.25	0.059	the difference between the sample averages of all groups is not big enough to be statistically significant
	24	0.116117	3.99999	1	0.5	the difference between the sample averages of all groups is not big enough to be statistically significant
	36	0.230202	1.99997	0.71	0.33	the difference between the sample averages of all groups is not big enough to be statistically significant
	48	0.373904	0.999986	0.5	0.2	the difference between the sample averages of all groups is not big enough to be statistically significant
	60	0.0890097	4.99998	1.12	0.56	the difference between the sample averages of all groups is not big enough to be statistically significant
	72	0.116117	4	1	0.5	the difference between the sample averages of all groups is not big enough to be statistically significant
	84	0.3739	1	0.5	0.2	the difference between the sample averages of all groups is not big enough to be statistically significant
	96	0.518517	0.500005	0.35	0.11	the difference between the sample averages of all groups is not big enough to be statistically significant
	108	0.0667665	6.25	1.25	0.61	the difference between the sample averages of all groups is not big enough to be statistically significant
	120	0.0232152	12.8	1.79	0.76	the difference between the sample averages of some groups is big enough to be statistically significant
	132	0.148148	3.20001	0.89	0.44	the difference between the sample averages of all groups is not big enough to be statistically significant
	144	0.116117	3.99999	1	0.5	the difference between the sample averages of all groups is not big enough to be statistically significant
At-J vs At-BJ
	hours	p-value	F	effect size	η2
	6	0.373904	0.999986	0.5	0.2	the difference between the sample averages of all groups is not big enough to be statistically significant
	12	0.158302	3	0.87	0.43	the difference between the sample averages of all groups is not big enough to be statistically significant
	24	0.373904	0.999986	0.5	0.2	the difference between the sample averages of all groups is not big enough to be statistically significant
	36	0,373904	0.999986	0.5	0.2	the difference between the sample averages of all groups is not big enough to be statistically significant
	48	0.373904	0.999986	0.5	0.2	the difference between the sample averages of all groups is not big enough to be statistically significant
	60	1	5.6798e-30	1.2e-15	1.4e-30	the difference between the sample averages of all groups is not big enough to be statistically significant
	72	0.0550406	7.2	1.34	0.64	the difference between the sample averages of all groups is not big enough to be statistically significant
	84	0.3739	1	0.5	0.2	the difference between the sample averages of all groups is not big enough to be statistically significant
	96	0.3739	1	0.5	0.2	the difference between the sample averages of all groups is not big enough to be statistically significant
	108	0.0213116	13.5	1.84	0.77	the difference between the sample averages of some groups is big enough to be statistically significant
	120	0.01613	16	2	0.8	the difference between the sample averages of some groups is big enough to be statistically significant
	132	0.00105758	71.9996	4.24	0.95	the difference between the sample averages of some groups is big enough to be statistically significant
	144	0.000388175	120.999	5.5	0.97	the difference between the sample averages of some groups is big enough to be statistically significant
At vs At-5J
	hours	p-value	F	effect size	η2
	6	0.00129298	64.8	4.02	0.94	the difference between the sample averages of some groups is big enough to be statistically significan
	12	0.00582069	28.8	2.68	0.88	the difference between the sample averages of some groups is big enough to be statistically significant
	24	0.000274565	144.499	6.01	0.97	the difference between the sample averages of some groups is big enough to be statistically significant
	36	9.96907e-05	241.999	7.78	0.98	the difference between the sample averages of some groups is big enough to be statistically significant
	48	0.000101127	240.25	7.75	0.98	the difference between the sample averages of some groups is big enough to be statistically significant
	60	6.01516e-05	312.498	8.84	0.99	the difference between the sample averages of some groups is big enough to be statistically significant
	72	2.30381e-05	507	11.26	0.99	the difference between the sample averages of some groups is big enough to be statistically significant
	84	8.42645e-06	840.495	14.5	1	the difference between the sample averages of some groups is big enough to be statistically significant
	96	1.74409e-05	583.2	12.07	0.99	the difference between the sample averages of some groups is big enough to be statistically significant
	108	3.29799e-05	423.2	10.29	0.99	the difference between the sample averages of some groups is big enough to be statistically significant
	120	0.000326422	132.25	5.75	0.97	the difference between the sample averages of some groups is big enough to be statistically significant
	132	0.000716277	88.2	4.7	0.96	the difference between the sample averages of some groups is big enough to be statistically significant
	144	0.00015726	192	6.93	0.98	the difference between the sample averages of some groups is big enough to be statistically significant
At vs At-BJ
	hours	p-value	F	effect size	η2
	6	0.00129298	64.8	4.02	0.94	the difference between the sample averages of some groups is big enough to be statistically significan
	12	0.00219212	49.0001	3.5	0.92	the difference between the sample averages of some groups is big enough to be statistically significant
	24	0.00014513	199.999	7.07	0.98	the difference between the sample averages of some groups is big enough to be statistically significant
	36	2.11734e-05	528.997	11.5	0.99	the difference between the sample averages of some groups is big enough to be statistically significant
	48	0.000101127	240.25	7.75	0.98	the difference between the sample averages of some groups is big enough to be statistically significant
	60	2.91961e-05	449.997	10.61	0.99	the difference between the sample averages of some groups is big enough to be statistically significant
	72	0.000188672	175	6.61	0.98	the difference between the sample averages of some groups is big enough to be statistically significant
	84	5.8145e-06	1012.49	15.91	1	the difference between the sample averages of some groups is big enough to be statistically significant
	96	3.6649e-05	401.286	10.02	0.99	the difference between the sample averages of some groups is big enough to be statistically significant
	108	0.000132517	209.455	7.24	0.98	the difference between the sample averages of some groups is big enough to be statistically significant
	120	2.30381e-05	507	11.26	0.99	the difference between the sample averages of some groups is big enough to be statistically significant
	132	1.26821e-05	684.496	13.08	0.99	the difference between the sample averages of some groups is big enough to be statistically significant
	144	4.47099e-05	363	9.53	0.99	the difference between the sample averages of some groups is big enough to be statistically significant
At-B vs At-BJ
	hours	p-value	F	effect size	η2
	6	0.00105	72.2501	4.25	0.95	the difference between the sample averages of some groups is big enough to be statistically significant
	12	0	Infinity	large	1	the difference between the sample averages of some groups is big enough to be statistically significant
	24	0.000202	168.999	6.5	0.98	the difference between the sample averages of some groups is big enough to be statistically significant
	36	2.52e-05	483.996	11	0.99	the difference between the sample averages of some groups is big enough to be statistically significant
	48	8.4e-06	840.99	14.5	1	the difference between the sample averages of some groups is big enough to be statistically significant
	60	0.000138	204.8	7.16	0.98	the difference between the sample averages of some groups is big enough to be statistically significant
	72	7.81e-05	273.8	8.27	0.99	the difference between the sample averages of some groups is big enough to be statistically significant
	84	9.29e-06	799.995	14.14	1	the difference between the sample averages of some groups is big enough to be statistically significant
	96	0.0001756	181.5	6.74	0.98	the difference between the sample averages of some groups is big enough to be statistically significant
	108	6.521e-05	300	8.66	0.99	the difference between the sample averages of some groups is big enough to be statistically significant
	120	0	Infinity	large	1	the difference between the sample averages of some groups is big enough to be statistically significant
	132	1	0	small	0	the difference between the sample averages of all groups is not big enough to be statistically significant
	144	1.51977e-05	624.996	12.5	0.99	the difference between the sample averages of some groups is big enough to be statistically significant
At-5 vs At-5J
	hours	p-value	F	effect size	η2
	6	0.00749	24.9999	2.5	0.86	the difference between the sample averages of some groups is big enough to be statistically significant
	12	5.14e-05	337.997	9.19	0.99	the difference between the sample averages of some groups is big enough to be statistically significant
	24	4.52e-05	360.998	9.5	0.99	the difference between the sample averages of some groups is big enough to be statistically significant
	36	0.0003264	132.249	5.75	0.97	the difference between the sample averages of some groups is big enough to be statistically significant
	48	9.67e-06	783.995	14	0.99	the difference between the sample averages of some groups is big enough to be statistically significant
	60	0.0010575	72	4.24	0.95	the difference between the sample averages of some groups is big enough to be statistically significant
	72	6.45e-06	960.993	15.5	1	the difference between the sample averages of some groups is big enough to be statistically significant
	84	8.364e-05	264.498	8.13	0.99	the difference between the sample averages of some groups is big enough to be statistically significant
	96	0.000151	195.999	7	0.98	the difference between the sample averages of some groups is big enough to be statistically significant
	108	0.000131533	210.25	7.25	0.98	the difference between the sample averages of some groups is big enough to be statistically significant
	120	0.002192	48.999	3.5	0.92	the difference between the sample averages of some groups is big enough to be statistically significant
	132	0.00124	66.125	4.07	0.94	the difference between the sample averages of some groups is big enough to be statistically significant
	144	3.6883e-05	399.998	10	0.99	the difference between the sample averages of some groups is big enough to be statistically significant

## Sheet: OW ANOVA, Vero HM
Vero cells	η2																	p-value
Hours	6	12	24	36	48	60	72	84	96	108	120	132	144					6	12	24	36	48	60	72	84	96	108	120	132	144
At vs At-J	0.95	0.81	0.99	0.99	0.98	0.98	0.99	0.99	0.99	0.98	0.97	0.99	0.97			1		0.00105058	0.0141726	4.52027e-05	7.06943e-05	0.000178521	0.000178521	3.3441e-05	2.76797e-05	1.62133e-05	0.000101216	0.000303459	6.01516e-05	0.000388173			0.05
At vs At-B	0	0.2	0.82	0.11	0.17	0.17	0.2	0.76	0.93	0.96	0.87	0.31	0.8					1	0.3739	0.0132357	0.518517	0.42165	0.42165	0.3739	0.0241105	0.00164129	0.000562002	0.00653338	0.250815	0.0161301
At vs At-5	0.071	0.91	0.5	0.059	0.31	0.03	0.8	0.98	0.96	0.91	0.77	0,17	0.5					0.608653	0.00331977	0.116117	0.643331	0.250815	0.741519	0.0161301	0.000219514	0.000601245	0.00301638	0.0213116	0.42165	0.116117
At-J vs At-5J	0.2	0.059	0.5	0.33	0.2	0.56	0.5	0.2	0.11	0.61	0.76	0.44	0.5					0.373904	0.643331	0.116117	0.230202	0.373904	0.0890097	0.116117	0.3739	0.518517	0.0667665	0.0232152	0.148148	0.116117
At-J vs At-BJ	0.2	0.43	0.2	0.2	0.2	1.4e-30	0.64	0.2	0.2	0.77	0.8	0.95	0.97					0.373904	0.158302	0.373904	0,373904	0.373904	1	0.0550406	0.3739	0.3739	0.0213116	0.01613	0.00105758	0.000388175
At-B vs At-BJ	0.95	1	0.98	0.99	1	0.98	0.99	1	0.98	0.99	1	0	0.99					0.00105	0	0.000202	2.52e-05	8.4e-06	0.000138	7.81e-05	9.29e-06	0.0001756	6.521e-05	0	1	1.51977e-05
At-5 vs At-5J	0.86	0.99	0.99	0.97	0.99	0.95	1	0.99	0.98	0.98	0.92	0.94	0.99			0		0.00749	5.14e-05	4.52e-05	0.0003264	9.67e-06	0.0010575	6.45e-06	8.364e-05	0.000151	0.000131533	0.002192	0.00124	3.6883e-05			0
