# Supplementary material for: Assessment of Biological Properties of Recombinant Lumpy Skin Disease Viruses with Deletions of Immunomodulatory Genes
Source: Viruses. 2025 Oct 19;17(10):1390. doi: 10.3390/v17101390 (PMC12567934; doi:10.3390/v17101390)
Supplement: Supplementary file 1 [file viruses-17-01390-s001.zip › Supplementary File S4.xlsx]

## Sheet: DW ANOVA, 5J
	LT												Vero
		Factor – A (5)			Factor – B (J)			Interaction AB						Factor – A (5)			Factor – B (J)			Interaction AB
		P-value	FA	η2	P-value	FB	η2	P-value	FAB	η2				P-value	FA	η2	P-value	FB	η2	P-value	FAB	η2
	6	0.01261	10.24	0.56	0.004	16	0.67	0.0005	31.36	0.8			6	0.5943	0.3077	0.037	2.05e-05	78.769	0.91	0.5943	0.3077	0.037
	12	0.0805	4	0.33	0.0006	30.25	0.79	0.0002	42.25	0.84			12	0.0025	18.777	0.7	1.73e-06	152.111	0.95	0.001053	25	0.76
	24	0.8619	0.0323	0.004	0.0055	14.2258	0.64	0.0013	23.5161	0.75			24	0.001053	25	0.76	5.3e-08	1369	0.99	0.3466	1	0.11
	36	0.0127	10.2273	0.56	0.0021	20.0455	0.71	0.0001	49.5	0.86			36	0.2555	1.5	0.16	3.21e-06	368.167	0.98	0.6938	0.1667	0.02
	48	0.011237	10.3214	0.56	0.0001	43.75	0.85	0.0004	34.3214	0.81			48	0.1411	2.6667	0.25	7.7e-08	560.667	0.99	0.4379	0.6667	0.077
	60	0.3604	0.9412	0.11	0	60.2353	0.88	0	76.2353	0.91			60	0.2995	1.2308	0.13	2.9e-08	224.308	0.97	0.1347	2.7692	0.26
	72	0.6305	0.25	0.03	0	51.3611	0.87	0.01326	10.0278	0.56			72	0.02778	7.2	0.47	8.3e-08	1036.8	0.99	0.002077	20	0.71
	84	0.0038	16.2	0.67	0	369.8	0.98	0	88.2	0.92			84	0.0001819	42.6667	0.84	8.9e-08	726	0.99	3.76e-05	66.6667	0.89
	96	0.8434	0.04167	0.0052	0	63.375	0.89	0.0016	22.0417	0.73			96	3.25e-05	69.4444	0.9	2.4e-08	765.444	0.99	1.85e-05	81	0.91
	108	0.08052	4	0.33	0	87.1111	0.92	0.0016	21.7778	0.73			108	0.0001636	44	0.85	5.6e-06	445.454	0.98	0.006801	13.0909	0.62
	120	0.1376	2.7222	0.25	0.0001	53.3889	0.87	0.1376	2.7222	0.25			120	0.7707	0.0909	0.011	8.9e-08	184.091	0.96	0.0009009	26.2727	0.77
	132	0.3706	0.9	0.1	0	72.9	0.9	0.3706	0.9	0.1			132	0.09435	3.6	0.31	4.7e-08	230.4	0.97	0.5447	0.4	0.048
	144	0.03561	6.3684	0.44	0.01754	8.8947	0.53	0.147	2.5789	0.24			144	0.02778	7.2	0.47	3.6e-08	352.8	0.98	0.3972	0.8	0.091

## Sheet: DW ANOVA, BJ
	LT												Vero
		Factor – A (B)			Factor – B (J)			Interaction AB						Factor – A (B)			Factor – B (J)			Interaction AB
		P-value	FA	η2	P-value	FB	η2	P-value	FAB	η2				P-value	FA	η2	P-value	FB	η2	P-value	FAB	η2
	6	0.1388	2.7027	0.25	0.00271	18.2703	0.7	0.0007	13.0811	0.62			6	1	0	very small	2.11e-06	144.5	0.95	1	1.24753e-06	very small
	12	0.6395	0.2368	0.029	0.0058	13.9211	0.64	0.0037	16.4474	0.67			12	0.0954	3.5714	0.31	2.39e-05	75.5714	0.9	0.7153	0.1429	0.018
	24	0.1525	2.5	0.24	0	72.9	0.9	0.0002	44.1	0.85			24	0.001053	25	0.76	6.465e-06	961	0.99	0.001053	25	0.76
	36	0.1083	3.2667	0.29	0	64.0667	0.89	0.0003	35.2667	0.82			36	1	0	very small	6.53275e-06	705.333	0.99	0.2815	1.3333	0.14
	48	0.0607	4.7619	0.37	0	55.0476	0.87	0.0001	48.7619	0.86			48	0.2555	1.5	0.16	6.04245e-06	580.167	0.99	0.6938	0.1667	0.02
	60	0.0415	5.8824	0.42	0	84.9412	0.91	0	52.9412	0.87			60	0.5447	0.4	0.048	2.00647e-09	384.4	0.98	0.5447	0.4	0.048
	72	0.07093	4.3333	0.35	0.0001	47.4103	0.86	0.016	9.2564	0.54			72	2.65e-06	136.111	0.94	5.20656e-06	136.111	0.94	4.921e-06	245.444	0.97
	84	0	76.4545	0.91	0	184.091	0.96	0.0004	32.8182	0.8			84	0.02123	8.1667	0.51	7.827e-09	1148.17	0.99	0.2555	1.5	0.16
	96	0.1215	3	0.27	0	68.4815	0.9	0.0064	13.3704	0.63			96	0.000625	29.4545	0.79	7.8632e-09	704	0.99	0.0001636	44	0.85
	108	0.6586	0.2105	0.026	0.0001	53.8947	0.87	0.05093	5.5632	0.4			108	1.61e-05	84.1	0.91	7.8641e-09	504.1	0.98	0.008338	12.1	0.6
	120	0.5447	0.4	0.048	0.0002	40	0.83	0.2415	1.6	0.17			120	0.000203	41.285	0.84	9.663e-12	531.571	0.99	0.7153	0.1429	0.018
	132	0.1525	2.5	0.24	0.1525	2.5	0.24	0	62.5	0.89			132	0.0004707	32.1429	0.8	4.8e-09	497.286	0.98	0.009337	11.5714	0.59
	144	0.02161	8.1	0.5	0.7599	0.1	0.012	0.0002	44.1	0.85			144	2.82e-05	72.2	0.9	8.9274e-09	441.8	0.98	0.2165	1.8	0.18

## Sheet: DW ANOVA, 5J HM
At-5J: LT cells	η2																	p-value
Hours	6	12	24	36	48	60	72	84	96	108	120	132	144					6	12	24	36	48	60	72	84	96	108	120	132	144
Factor A (ΔLSDV005)	0.56	0.33	0.004	0.56	0.56	0.11	0.03	0.67	0.01	0.33	0.25	0.1	0.44			1		0.01261	0.0805	0.8619	0.0127	0.011237	0.3604	0.6305	0.0038	0.8434	0.08052	0.1376	0.3706	0.03561			0.05
Factor B (ΔLSDV066)	0.67	0.79	0.64	0.71	0.85	0.88	0.87	0.98	0.89	0.92	0.87	0.9	0.53					0.004	0.0006	0.0055	0.0021	0.0001	0	0	0	0	0	0.0001	0	0.01754
Interaction AB	0.8	0.84	0.75	0.86	0.81	0.91	0.56	0.92	0.73	0.73	0.25	0.01	0.24					0.0005	0.0002	0.0013	0.0001	0.0004	0	0.01326	0	0.0016	0.0016	0.1376	0.3706	0.147
At-5J: Vero cells
Hours	6	12	24	36	48	60	72	84	96	108	120	132	144					6	12	24	36	48	60	72	84	96	108	120	132	144
Factor A (ΔLSDV005)	0.037	0.7	0.76	0.16	0.25	0.13	0.47	0.84	0.9	0.85	0.011	0.31	0.47					0.5943	0.0025	0.001053	0.2555	0.1411	0.2995	0.02778	0.0001819	3.25e-05	0.0001636	0.7707	0.09435	0.02778
Factor B (ΔLSDV066)	0.91	0.95	0.99	0.98	0.99	0.97	0.99	0.99	0.99	0.98	0.96	0.97	0.98					2.05e-05	1.73e-06	5.3e-08	3.21e-06	7.7e-08	2.9e-08	8.3e-08	8.9e-08	2.4e-08	5.6e-06	8.9e-08	4.7e-08	3.6e-08
Interaction AB	0.037	0.76	0.11	0.02	0.077	0.26	0.71	0.89	0.91	0.62	0.77	0.048	0.091			0		0.5943	0.001053	0.3466	0.6938	0.4379	0.1347	0.002077	3.76e-05	1.85e-05	0.006801	0.0009009	0.5447	0.3972			0

## Sheet: DW ANOVA, BJ HM
At-BJ: LT cells
Hours	6	12	24	36	48	60	72	84	96	108	120	132	144		0		6	12	24	36	48	60	72	84	96	108	120	132	144		0
Factor A (ΔLSDV008)	0.25	0.029	0.24	0.29	0.37	0.42	0.35	0.91	0.27	0.026	0.048	0.24	0.5				0.1388	0.6395	0.1525	0.1083	0.0607	0.0415	0.07093	0	0.1215	0.6586	0.5447	0.1525	0.02161
Factor B (ΔLSDV066)	0.7	0.64	0.9	0.89	0.87	0.91	0.86	0.96	0.9	0.87	0.83	0.24	0.012				0.00271	0.0058	0	0	0	0	0.0001	0	0	0.0001	0.0002	0.1525	0.7599
Interaction AB	0.62	0.67	0.85	0.82	0.86	0.87	0.54	0.8	0.63	0.4	0.17	0.89	0.85				0.0007	0.0037	0.0002	0.0003	0.0001	0	0.016	0.0004	0.0064	0.05093	0.2415	0	0.0002
At-BJ: Vero cells
Hours	6	12	24	36	48	60	72	84	96	108	120	132	144				6	12	24	36	48	60	72	84	96	108	120	132	144
Factor A (ΔLSDV008)	0	0.31	0.76	0	0.16	0.048	0.94	0.51	0.79	0.91	0.84	0.8	0.9				1	0.0954	0.001053	1	0.2555	0.5447	2.65e-06	0.02123	0.000625	1.61e-05	0.000203	0.0004707	2.82e-05
Factor B (ΔLSDV066)	0.95	0.9	0.99	0.99	0.99	0.98	0.94	0.99	0.99	0.98	0.99	0.98	0.98				2.11e-06	2.39e-05	6.465e-06	6.53275e-06	6.04245e-06	2.00647e-09	5.20656e-06	7.827e-09	7.8632e-09	7.8641e-09	9.663e-12	4.8e-09	8.9274e-09
Interaction AB	0	0.018	0.76	0.14	0.02	0.048	0.97	0.16	0.85	0.6	0.018	0.59	0.18				1	0.7153	0.001053	0.2815	0.6938	0.5447	4.921e-06	0.2555	0.0001636	0.008338	0.7153	0.009337	0.2165
															1																0.05
